# Supplementary material for: Robot education peers in a situated primary school study: Personalisation promotes child learning
Source: PLoS One. 2017 May 23;12(5):e0178126. doi: 10.1371/journal.pone.0178126 (PMC5441605; doi:10.1371/journal.pone.0178126)
Supplement: S2 File — All details of the experimental data, organised by spreadsheet tab, including pre/post and within-interaction learning and performance data, and screen question and questionnaire responses. (ZIP) [file pone.0178126.s002.zip]

Archive with 1 entries (1 files):
- S2-ExperimentalDataSpreadsheet.xlsx
