# Supplementary material for: Robot education peers in a situated primary school study: Personalisation promotes child learning
Source: PLoS One. 2017 May 23;12(5):e0178126. doi: 10.1371/journal.pone.0178126 (PMC5441605; doi:10.1371/journal.pone.0178126)
Supplement: S2 File — All details of the experimental data, organised by spreadsheet tab, including pre/post and within-interaction learning and performance data, and screen question and questionnaire responses. (ZIP) [file pone.0178126.s002.zip › S2-ExperimentalDataSpreadsheet.xlsx]

## Sheet: Information
Robot Education Peers in a Situated Primary School Study: Personalisation Promotes Child Learning
SUPPLEMENTARY MATERIALS -- S2 Experimental Data Spreadsheet
Paul Baxter, Emily Ashurst, Robin Read, James Kennedy, Tony Belpaeme
This spreadsheet contains the raw (anonymised) data for the full paper.
Data is included for the following:
	1 pre-experiment expectations questions
	2 learning results (pre and post tests)
	3 within-interaction image library performance
	4 post-interaction questions on touchscreen
	5 questionnaire responses
	6 recall task (age of stone-age)
Notes
	Condition: 1 (P - personalised), 2 (NP - non-personalised)
	Gender: 1 (M), 2(F)

## Sheet: 1 Pre-Experiment Qs
Subject	Condition	Gender	1LikePlayingWith	2IndoorsOutdoors	3HowWorks	4FriendsReversed
1	1	2	3	1	5	5
2	1	2	2	2	4	5
3	1	1	1	1	4	5
4	1	1	2	1	5	5
5	1	1		2	5	4
6	1	2	3	1	5	5
7	1	2	3	2	5	5
8	1	2	3	2	5	5
9	1	2	2	2	2	3
10	1	2	1	2	4	5
11	1	2	3	1	4	5
12	1	2	3	2	5	5
13	1	1	2	2	5	4
14	1	1	3	1	5	5
15	1	2	3	1	5	5
16	1	1	3	1	5	5
17	1	2	4	1	3	5
18	1	1	2	2	5	4
19	1	2	2	1	5	5
20	1	1	2	2	5	5
21	1	1	3	2	4	5
22	1	2	3	1	5	5
23	1	1	3	1	5	5
24	1	2	3	2	5	5
25	1	1	3	2	4	5
26	1	2	3	2	5	4
27	1	1	3	2	4	4
28	1	2	3	2	5	5
29	1	2	3	2	2	5
30	1	2	3	1	3	4
31	2	1	3	2	5	5
32	2	2	1	1	4	5
33	2	2	4	2	5	4
34	2	2	3	1	4	5
35	2	1	3	1	5	5
36	2	1	3	2	5	5
37	2	2	3	1	5	4
38	2	1	2	1	5	5
39	2	1	1	1	5	5
40	2	2	5	2	5	5
41	2	2	3	1	4	4
42	2	2	3	2	5	5
43	2	2	3	1	5	5
44	2	1	1	1	4	3
45	2	1	4	1	5	5
46	2	1	2	2	5	3
47	2	1	3	1	5	5
48	2	1	3	1	5	4
49	2	2	3	1	5	5
50	2	2	3	1	5	5
51	2	2	1	1	4	4
52	2	2		1	4	5
53	2	2	3	2	4	5
54	2	2	3	1	5	5
55	2	2	3	1	5	5
56	2	1	3	1	5	5
57	2	2	3	1	3	5
58	2	2	3	2	5	5
59	2	1	3	1	5	5

## Sheet: 2 Pre+Post Tests
Subject	Condition	Gender	MathsPre	MathsPost	StoneAgePre	StoneAgePost	SpellingPre	SpellingMid	SpellingEnd
1	1	2	0.555556	0.569444	0.875	0.875	0.9		0.9
2	1	2	0.486111	0.451389	0.708333	0.75	0.9	1	1
3	1	1	0.979167	0.972222	0.708333	0.875	0.7	1	1
4	1	1	0.618056	0.493056	0.541667	0.791667	0.8	0.9	0.9
5	1	1	0.291667	0.368056	0.541667	0.75	0.8	0.9	0.2
6	1	2	0.819444	0.708333	0.75	0.916667	1	1	1
7	1	2	0.576389	0.743056	0.708333	0.708333	0.5	0.9	1
8	1	2	0.534722	0.263889	0.833333	0.875	0.4	1	1
9	1	2	0.520833	0.465278	0.75	0.833333	0.6	0.9	1
10	1	2	0.625	0.638889	0.583333	0.666667	0.8	1	1
11	1	2	0.729167	0.770833	0.75	0.791667	0.9	1	0.9
12	1	2	0.6875	0.555556	0.833333	0.875	1	0.9	1
13	1	1	0.541667	0.861111	0.708333	0.708333	0.6	0.9	1
14	1	1	0.819444	0.569444	0.833333	0.875	0.2	0.9	0.7
15	1	2	0.263889	0.333333	0.875	0.916667	0.2	0	0.4
16	1	1	0.555556	0.430556	0.708333	0.833333	0.2	0.8
17	1	2	0.458333	0.395833	0.75	0.708333	0.5	0.9	0.9
18	1	1	0.340278	0.326389	0.75	0.833333	0.8	1	0.3
19	1	2	0.798611	0.75	0.833333	0.875	1	1	1
20	1	1	0.784722	0.923611	0.583333	0.75	0.4	1	1
21	1	1	0.215278	0.361111	0.791667	0.833333	0.4	0.1	0.5
22	1	2	0.479167	0.451389	0.791667	0.75	0.6	1	1
23	1	1	0.305556	0.388889	0.625	0.75	0.5	0.9	0.3
24	1	2	0.3125	0.284722	0.666667	0.833333	0.7	1	0.1
25	1	1	0.902778	0.986111	0.708333	0.75	0.5	0.9	1
26	1	2	0.625	0.534722	0.666667	0.75	0.4	0.7	0.8
27	1	1	0.159722	0.402778	0.708333	0.833333	0.5	0.8	1
28	1	2	0.479167	0.465278	0.916667	0.916667	0.8	1	0.9
29	1	2	0.895833	0.923611	0.791667	0.833333	0.3	0.8	0.6
30	1	2	0.347222	0.486111	0.625	0.75		0.9	0.8
31	2	1	0.583333		0.625		0.6	0.5	0.9
32	2	2	0.243056	0.0625	0.708333	0.75	0.2	0.9	0.6
33	2	2	0.527778	0.513889	0.583333	0.791667	0.9	0.3	0.6
34	2	2	0.208333	0.548611	0.75		1	0.9	1
35	2	1	0.590278	0.576389	0.833333	0.791667	0.2	0	0
36	2	1	0.479167	0.520833	0.666667	0.75	0	0	0.2
37	2	2	0.395833	0.25	0.791667	0.791667	0.6	0.7	0.7
38	2	1	0.430556	0.486111	0.625	0.708333	0.9	0.9	1
39	2	1	0.5	0.493056	0.583333	0.833333	0.5	0.3	0.2
40	2	2	0.270833	0.381944	0.958333	0.833333	0.5	0.2	0.4
41	2	2	0.513889	0.5	0.958333	0.708333	0.5	0.1	0.2
42	2	2	0.666667	0.618056	0.875	0.833333	0.9	0.2	0.6
43	2	2	0.6875	0.743056	0.75	0.833333	1	0.5	0.6
44	2	1	0.638889	0.6875	0.75	0.916667	0.9	0.5	0.9
45	2	1	0.541667	0.541667	0.833333		0.4	0.4	0
46	2	1	0.354167	0.451389	0.833333	0.875	0.8	1	1
47	2	1	0.631944	0.638889	0.833333	0.833333	0.6	0.2	0.5
48	2	1	0.444444	0.458333	0.666667	0.833333	1	0.8	0.9
49	2	2	0.416667	0.625	0.666667	0.791667	0.7	0.1	0.3
50	2	2	0.743056	0.694444	0.791667		0.5	0.4	0.5
51	2	2	0.465278	0.597222	0.708333	0.583333	0.7	0.4	0.3
52	2	2	0.638889	0.479167	0.708333	0.958333	0.5	0.1	0.4
53	2	2	0.381944	0.527778	0.708333	0.666667	0.6	0.1	0.6
54	2	2	0.722222		0.666667
55	2	2	0.770833	0.763889	0.791667	0.708333	0.8	0.5	0.1
56	2	1	0.486111	0.479167	0.666667	0.833333	0.8	0.4	0.3
57	2	2	0.527778	0.611111	0.958333	0.875	0.9	0.4	1
58	2	2	0.604167	0.6875	0.958333	0.875	1	0.7	0.6
59	2	1	0.625	0.555556	0.75	0.833333	0.3	0.4	0.5

## Sheet: 3 Image Library Scores
Subject	Condition	Gender	1	2	3	4	5	6	7	8	9	10	11	12	13	14	15	16	17	18
1	1	2	1	0.8	0.75	0.75	0.857143	0.75	1	0.777778	0.857143	1	0.857143	0.857143	0.7	0.714286	0.285714
2	1	2	1	1	0.875	0.875	0.714286	0.888889	0.833333	0.7	0.833333	0.833333	0.714286	0.5
3	1	1	1	0.75	1	0.75	1	0.857143	1	0.888889	1	1	0.75	0.833333	0.9	0.75	0.75	0.857143
4	1	1	1	0.875	1	0.625	0.75	0.9	1	0.777778	-1	0.875	0.875	0.714286	0.818182	0.714286	0.714286	1	1	0.666667
5	1	1	0.833333	0.666667	0.777778	0.7	0.666667	0.909091	0.666667	0.7	0.7	0.666667	0.571429
6	1	2	1	0.857143	1	1	1	0.833333	0.857143	1	1	1	1
7	1	2	1	0.714286	1	0.714286	0.857143	0.875	0.714286	0.875	0.666667	1	0.875
8	1	2	1	1	1	0.857143	0.666667	0.7	0.4	0.7	0.875	0.666667	0.111111
9	1	2	1	0.8	1	0.833333	1	0.875	0.222222	0.666667	1	0.888889	0.714286	1	0.9	0.571429
10	1	2	0.833333	0.857143	1	0.777778	0.875	0.666667	0.833333	0.727273	0.833333	0.875	0.285714
11	1	2	0.75	0.777778	1	0.8	1	0.7	0.857143	0.777778	1	1	0.714286	0.714286	1	0.666667	1
12	1	2	1	0.888889	0.875	0.7	0.833333	0.727273	0.8	0.75	1	0.714286	0.666667	0.666667	0.75	0.8
13	1	1	1	0.777778	1	0.545455	0.714286	0.818182	0.75	0.4	0.875	0.666667	0.666667	0.875	0.727273	0.727273	0.333333	0.4
14	1	1	1	0.7	0.875	0.777778	0.777778	0.909091	1	0.833333	0.888889	0.777778	0.777778	0.888889	0.727273	0.666667	1	1	0.714286	0.727273
15	1	2	0.857143	0.857143	0.833333	0.714286	0.833333	0.857143	0.285714	0.75	0.875	0.888889	0.714286	0.75
16	1	1	1	0.777778	1	0.777778	0.857143	0.909091	0.857143	0.666667	0.888889	0.857143	1	0.714286
17	1	2	0.75	0.8	1	0.636364	1	0.818182	0.833333	0.6	0.833333	0.875
18	1	1	0.833333	0.875	0.857143	0.777778	0.75	0.888889	0.75	0.875	0.714286	0.75
19	1	2	1	0.888889	0.714286	0.75	1	0.8	0.875	0.888889	1	0.888889	0.625	0.75	0.777778	0.625
20	1	1	1	0.666667	1	0.857143	0.857143	0.7	0.75	0.777778	1	1	1	0.75	0.6	0.428571
21	1	1	0.833333	0.857143	1	0.7	0.555556	0.888889	0.666667	0.7	0.5	0.8	0.625
22	1	2	0.75	0.6	0.666667	0.909091	0.7	0.727273	0.666667	0.727273	0.714286	0.875	0.5
23	1	1	1	0.777778	1	0.75	0.714286	0.9	0.5
24	1	2	0.8	0.75	0.875	0.666667	0.714286	0.9	0.428571	0.888889	0.666667	0.75	0.444444
25	1	1	1	0.7	1	0.7	0.857143	0.727273	0.75	0.8	1	0.888889	1	1	0.6	1	0.5	1
26	1	2	1	0.888889	1	0.7	0.333333	0.666667	0.7	0.666667	0.6	0.888889	0.75	0.714286	0.75	0.5	0.666667
27	1	1	1	1	1	0.777778	0.4	0.8	0.714286	0.636364	0.285714	0.666667	0.5
28	1	2	0.833333	0.666667	1	0.857143	0.875	0.8	0.333333	0.7	0.666667	0.888889	0.555556
29	1	2	1	0.714286	1	0.666667	0.833333	0.777778	0.714286	0.7	1	0.75	0.285714	0.75
30	1	2	1	0.666667	1	1	0.75	0.818182	0.833333	0.777778	0.857143	0.777778	0.625
31	2	1	1	0.222222	0.6	0.833333	0.571429	0.8	0.428571	0.545455	0.75	0.857143	0.454545	0.714286	0.888889	0.444444	0.5
32	2	2	0.833333	0.666667	0.75	0.333333	0.571429	0.444444	0.428571	0.5	0.571429	0.285714	0.222222	0.125	0.6	0.125	0.5
33	2	2	0.888889	0.636364	0.888889	0.636364	0.875	0.3	0.6	0.545455	0.714286	0.875	0.666667	0.444444	0.727273	0.3	0.5	0.5	0.333333	0.7
34	2	2	1	0.833333	0.857143	0.5	0.666667	1	1	0.857143	1	1	0.4
35	2	1	1	1	0.714286	0.888889	0.833333	0.857143	0.857143	1	1	0.625	0.25	0.714286	0.9
36	2	1	1	0.875	1	0.5	0.857143	0.571429	0.833333	0.285714	1	0.857143	0.833333
37	2	2	0.8	0.714286	1	0.714286	0.333333	0.714286	0.6	0.571429	0.333333	0.428571
38	2	1	0.8	0.857143	0.714286	0.444444	0.5	0.5	0.444444	0.4	0.5	0.555556	0.555556	0.222222	0.8	0.4	0.555556	0.625	0.3
39	2	1	0.8	0.777778	0.888889	0.636364	0.571429	0.727273	0.6	0.181818	0.6	0.625	0.555556	0.7	0.636364	0.5	0.444444	0.555556	0.444444	0.727273
40	2	2	1	0.6	1	0.5	0.6	0.7	0.555556	0.636364	0.777778	0.375	0.375	0.857143	0.818182	0.375	0.4	0.857143
41	2	2	1	0.5	0.857143	0.857143	0.666667	0.857143	0.333333	0.625	1	0.5	0.833333
42	2	2	1	0.857143	1	0.857143	1	1	1	1	0.833333	1
43	2	2	1	0.888889	0.857143	0.888889	0.714286	1	1	0.428571	0.833333	0.428571	0.571429	0.857143
44	2	1	1	0.9	1	0.7	0.75	0.9	0.714286	0.818182	0.714286	0.777778	0.888889	0.75	0.8	0.875	0.625	0.333333	0.777778	0.818182
45	2	1	0	0.666667	1	0.7	0.625	0.909091	0.8	0.5
46	2	1	1	0.571429	1	0.5	0.666667	0.714286	0.4	0.625	0.5
47	2	1	1	0.9	0.888889	0.888889	0.714286	0.909091	0.777778	0.8	0.857143	0.714286	0.625	0.857143	0.818182	0.428571	0.555556	0.714286
48	2	1	1	0.857143	0.8	0.714286	0.666667	0.857143	0.5	0.714286	0.5	0.833333	0.833333
49	2	2	1	0.75	1	0.75	1	0.857143	1	0.714286	1	0.857143	0.428571	0.666667
50	2	2	1	1	1	0.714286	1	0.714286	1	0.857143	1	1
51	2	2	0.8	0.714286	0.833333	0.5	0.666667	0.9	0.714286	0.888889	0.75	0.555556	0.375	0.375	0.555556	0.4	0.4	0.625
52	2	2	1	1	1	0.75	1	0.857143	0.833333	0.714286	1	0.857143
53	2	2	0.666667	0.666667	0.875	0.444444	0.666667	0.666667	0.75	0.4	0.571429	0.714286	0.6	0.666667	0.6	0.142857
54	2	2	1	0.857143	0.714286	0.857143	1	0.857143	0.833333
55	2	2	0.833333	0.428571	0.833333	0.625	0.75	0.7	0.857143	0.454545	0.777778	1	0.833333	0.714286	0.666667
56	2	1	1	0.818182	0.777778	0.727273	0.555556	0.909091	0.444444	0.583333	0.5	0.6	0.5	0.375	0.833333	0.5	0.6	0.5	0.333333	0.5
57	2	2	1	0.857143	1	1	0.875	0.7	0.888889	0.777778	0.5	0.75	0.5	0.444444	0.8	0.875	0.5	0.6
58	2	2	0	0	1	0.625	1	0.888889	0.875	0.777778	1	0.666667	0.625	1	0.8	0.777778
59	2	1	1	1	0.833333

## Sheet: 4 Post-Interaction Qs
	Overall	N	Yes a lot	Yes	A bit	No answer	Robot	Games Console	Read a book	Play outside	Classmates	No answer
	Interaction 1	59	47	8	3	1	x	x	x	x	x	x
	Interaction 2	58	x	x	x	x	44	5	2	4	2	1
	Interaction 3	56	x	x	x	x	38	3	3	3	7	2
	Condition P	N	Yes a lot	Yes	A bit	No answer	Robot	Games Console	Read a book	Play outside	Classmates	No answer
	Interaction 1	30	27	2	1	0	x	x	x	x	x	x
	Interaction 2	30	x	x	x	x	24	1	2	1	1	1
	Interaction 3	30	x	x	x	x	23	0	1	1	5	0
	Condition NP	N	Yes a lot	Yes	A bit	No answer	Robot	Games Console	Read a book	Play outside	Classmates	No answer
	Interaction 1	29	20	6	2	1	x	x	x	x	x	x
	Interaction 2	28	x	x	x	x	20	4	0	3	1	0
	Interaction 3	26	x	x	x	x	15	3	2	2	2	2

## Sheet: 5 Questionnaire Responses
Subject	Condition	Gender	6NoticRQ2	7RNoticQ2	8AttenRQ2	9RAttenQ2	10ThinkRQ2	11RThinkQ2	12FeelRQ2	13RFeelQ2	14InflRQ2	15RInflQ2	16FollRQ2	17RFollQ2	SPQScores	18ComfQ2	19CareQ2	20AdviQ2	21AcceQ2	22SuppQ2	23CounQ2	24EncoQ2	25UndeQ2	26PraiQ2	SSQScores	27EnjoQ2	28FunQ2	29BoriQ2Reversed	30AtteQ2Reversed	31InteQ2	32QEnjQ2	33TEnjQ2	IMIInterestEnjoyScores	34WellQ2	35SkillQ2	IMICompetenceScores
1	1	2	5	4	3	2	2	3	3	2	5	3	3	4	3.25	4	5	5	4	4	5	4	4	5	4.44	5	5	5	5	5	5	5	5	5	4	4.5
2	1	2	5	4	3	3	2	3	4	5	3	4	2	3	3.42	3	4	3	5	4	4	5	4	4	4	5	5	5	5	4	5	4	4.71	3	3	3
3	1	1	5	4	3	2	3	3	3	4	5	3	2	3	3.33	4	5	5	5	4	5	4	4	5	4.56	5	5	5	5	5	5	5	5	3	4	3.5
4	1	1	5	3	3	3	3	2	2	2	3	2	4	2	2.83	1	2	4	4	3	2	2	3	4	2.78	4	4	3	2	3	4	4	3.43	3	2	2.5
5	1	1	5	4	5	5	3	4	5	4	5	4	5	4	4.42	4	5	4	5	3	4	1	5	3	3.78	5	5	5	1	4	4	5	4.14	4	3	3.5
6	1	2	5	4	5	3	5	2	4	5	5	2	4	3	3.92	2	3	3	5	4	4	2	4	5	3.56	5	5	5	5	5	5	5	5	5	5	5
7	1	2	5	5	5	5	4	4	1	3	3	3	5	4	3.92	4	5	5	5	4	5	5	4	5	4.67	5	5	5	5	5	5	5	5	4	3	3.5
8	1	2	5	5	5	5	4	5	4	4		1	3	3	4	5	5	4	5	4	5	5	5	5	4.78	5	5	5	3	5	5	5	4.71	5	4	4.5
9	1	2	5	5	5	3	3	3	5	5	5	3	5	5	4.33	5	5	5	5	5	5	5	4	5	4.89	5	5	5	5	5	5	5	5	5	5	5
10	1	2	5	5	5	3	1	3	2	2	2	3	3	4	3.17	3	4	5	5	4	5	4	4	5	4.33	5	4	5	5	5	5	5	4.86	4	4	4
11	1	2	5	3	5	5	4	3	4	5	2	5	5	4	4.17	5	5	5	5	5	5	5	5	5	5	5	5	5	5	5	5	5	5	4	5	4.5
12	1	2	5	5	5	5	5	5	5	5	5	5	5	5	5	5	5	5	5	5	5	5	5	5	5	5	5	5	5	5	5	5	5	5	5	5
13	1	1	4	4	5	5	1	3			3	3	5	4	3.7	4	4	5	5	4	5	4	4	5	4.44	5	5	5	5	5	5	5	5	3	3	3
14	1	1	5	5	4	4	3	5	5	5	4	4	5	5	4.5	3	5	5	4	4	4	5	3	4	4.11	5	5	5	5	5	5	5	5	5	5	5
15	1	2	5	5	5	5	5	5	5	5	5	5	5	4	4.92	5	5	5	5	5	5	5	5	5	5	5	5	5	5	5	5	5	5	5	5	5
16	1	1	5	5	5	5	5	5	2	3	5	5	3	2	4.17	5	5	5	5	5	3	4	5	5	4.67	5	5	3	5	5	5	1	4.14	5	5	5
17	1	2	5	5	4	3	2	3	5	5		1	3	5	3.73	4	5	5	5	5	5	5	4	5	4.78	5	5	5	1	5	5	5	4.43	5	5	5
18	1	1	5	4		3	4	2	2	3	4	4	4	4	3.55	5	4	4	4	5	4	4	4	5	4.33	4	4	4	2	5	4	4	3.86	5	4	4.5
19	1	2	5	4	5	4	3	4	5	4	4	3	5	4	4.17	4	4	5	5	4	5	5	4	5	4.56	5	5	5	5	5	5	5	5	4	4	4
20	1	1	5	4	5	3	3	3	3	3	3	3	5	3	3.58	5	5	5	4	5	4	5	3	5	4.56	5	5	5	5	5	5	5	5	5	5	5
21	1	1	5	3	1	2	3	4	3	3	2	3	2	5	3	5	2	5	4	3	1	2	5	4	3.44	5	5	5	4	5	5	5	4.86	5	5	5
22	1	2	5	5	5	4	2	2	3	2	3	2	3	3	3.25	2	3	2	4	3	4	4	3	4	3.22	5	5	5	5	5	5	4	4.86	5	5	5
23	1	1
24	1	2
25	1	1	5		4	3	1	2	2	5	5	4	4	3	3.45	3	4	5	5	4	5	5	5	5	4.56	5	5	5	5	5	5	5	5	1	5	3
26	1	2	4	3	2	3	2	1	4	1	1	1	1	3	2.17	1	2	3	4	4	3	3	3	3	2.89	2	2	2	3	2	2	2	2.14	2	2	2
27	1	1	5	4	3	5	2	2	5	5	5	4	5	5	4.17	3	5	5	4	3	4	4	4	5	4.11	5	4	5	5	5	4	4	4.57	4	4	4
28	1	2	5	5	3	3	3	2	4	4	4	4	3	2	3.5	4	3	2	5	3	5	5	3	3	3.67	5	5	5	5	5	5	5	5	3	3	3
29	1	2	5	5	1	3	5	2	5	5		5	2	2	3.64	5	3	3	5	4	4	2	4	5	3.89	5	5	5	5	5	5	5	5	5	5	5
30	1	2	5	5	5	5	3	4	5	5	5	4	5	5	4.67	5	4	5	5	5	5	5	5	5	4.89	5	5	5	5	5	5	1	4.43	4	3	3.5
31	2	1
32	2	2	5	5	4	4	4	4	4	2	5	5	4	1	3.92	5	4	5	5	5	5	1	5	1	4	5	5	5	5	5	5	5	5	5	5	5
33	2	2	5	5	5	5	5	5	5	5	5	5	5	5	5	5	5	5	5	5	5	5	5	5	5	5	5	5	5	5	5	5	5	5	5	5
34	2	2	5	4	4	3	3	3	3	3	2	2	4	1	3.08							5	5	4	4.67						5	5	5	3	4	3.5
35	2	1	4	5	5	4	1	1	3	1	3	1	2	1	2.58																3	3	3	2	5	3.5
36	2	1	4	4	4	4	4	4	4		4	4	4	4	4	4	4	4	4	4	4	4	4	4	4
37	2	2																				4	4	4	4	4	4	5	5	5	5	5	4.71	3	4	3.5
38	2	1	4	5	3	2	1	2	1	2	4	3	5	1	2.75	2	1	5	2	1	3	3	1	2	2.22	5	5	5	5	5	4	5	4.86	4	3	3.5
39	2	1	4	4	5	4	4	3	4	5	4	5	3	4	4.08	4	3	4	4	3	4	3	5	4	3.78	5	5	5	2	4	5	5	4.43	5	4	4.5
40	2	2	3	4	3	2	5	3	4	3	5	2	5	5	3.67	3	5	4	5	4	2				3.83						5	4	4.5	3	4	3.5
41	2	2	4	3	3	4	1	3	3	2	3	3	4	3	3	2	4	4	4	2	3	1	5	2	3	5	5	5	1	4	4	3	3.86	5	3	4
42	2	2	5	5	5	5	2	3	4	4	4	4	3	3	3.92	4	4	4	5	5	5	5	4	4	4.44	5	5	5	5	4	5	5	4.86	3	4	3.5
43	2	2	5	5	5	2	2	2	2	2	3	2	4	3	3.08	2	4	5	5	5	5	3	3	4	4	5	5	5	5	5	5		5
44	2	1	4	4	3	3	2	2	2	2	3	2	3	3	2.75	2	3	4	3	3	3	2	3	4	3	4	5	5	5	3	5	4	4.43	3	4	3.5
45	2	1	5	5	5	5	5	5	5	5	5	5	5	5	5	5	5	5	5	5	5	5	5	5	5	5	5	5	1	5	5	5	4.43	5	5	5
46	2	1	5	4	5	3	5	5	2	1	5	4	3	4	3.83	5	5	5	5	5	5	5	5	5	5	4	4	2	2	4	5	5	3.71	5	4	4.5
47	2	1	5	3	5	4	1	5	5	3	3	5	4	2	3.75	2	4	3	5	1	3	3	4	5	3.33	5	5	5	5	5	4	1	4.29	4	3	3.5
48	2	1	3	4	5	4	4	5	4	5	4	5	4	3	4.17	4	5	4	2	3	5	3	3	5	3.78	5	4	5	5	4	5	5	4.71	5	5	5
49	2	2	5	4	5	4	2	2	3	3	4	4	5	4	3.75	5	4	5	5	4	5	5	4	5	4.67	5	5	5	5	4	5	5	4.86	5	4	4.5
50	2	2	5	3	5	3	4	3	5	5	5	5	3	2	4	5	5	5	5	5	5	5	5	5	5	5	5	5	5	5	5	5	5	5	5	5
51	2	2	4	4	5	2	3	1	4	4	3	5	4	4	3.58	4	4	4	4	4	3	1	4	4	3.56	4	4	5	5	4			4.4
52	2	2	4	3	3	2	1	1	2	2	2	3	3	1	2.25	1	2	1	2	2	3	2	2	4	2.11	4	3	4	4	2	3	2	3.14	3	3	3
53	2	2	5	3	5	5	5	3	3	3	4	4	5	4	4.08	4	5	5	5	5	3	5	5	5	4.67	5	5	5	5	5	5	5	5	5	3	4
54	2	2
55	2	2	5	4	5	4	4	3	5	4	4	5	5	4	4.33	4	5	5	4	4	4	5	4	5	4.44	5	5	5	5	4	5	5	4.86	4	5	4.5
56	2	1	5	5	5	5	4	5	3	5	4	3	5	2	4.25	5	4	5	5	4	5	5	5	5	4.78	5	5	5	5	5	5	5	5	2	3	2.5
57	2	2	5	3	4	3	1	1	4	2	4	2	4	2	2.92	5	4	4	3	4	5	3	3	4	3.89	5	5	5	4	4			4.6
58	2	2	5	3	2	1	1	1	1	2	3	3	3	1	2.17	2	2	2	4	3	2	3	4	4	2.89	5	5	5	5	3	4	3	4.29	5	5	5
59	2	1	5	4	4	5	1	1	5	3	2	4	5	5	3.67	5	5	5	5	5	4	5	5	5	4.89	4	4	5	1	3	4	2	3.29	5	5	5
														SPQ Mean	3.69463									SSQ Mean	4.12704							IMIInterest Mean	4.56241		IMICompetence Mean	4.11765
														SD	0.695679									SD	0.747369							SD	0.621799		SD	0.846098
														N	54									N	54							N	54		N	51
														SE	0.0946699									SE	0.101704							SE	0.0846161		SE	0.118477
														CI bar	0.185553									CI bar	0.19934							CI bar	0.165848		CI bar	0.232216
														P only										P only								P only			P only
														mean	3.78321									mean	4.24679							mean	4.64786		mean	4.125
														sd	0.643601									sd	0.63487							sd	0.638658		sd	0.919188
														n	28									n	28							n	28		n	28
														se	0.121629									se	0.119979							se	0.120695		se	0.17371
														ci bar	0.238393									ci bar	0.235159							ci bar	0.236562		ci bar	0.340472
														NP only										NP only								NP only			NP only
														mean	3.59923									mean	3.99808							mean	4.47038		mean	4.1087
														sd	0.748598									sd	0.845865							sd	0.601801		sd	0.768063
														n	26									n	26							n	26		n	23
														se	0.146812									se	0.165888							se	0.118023		se	0.160152
														ci bar	0.287752									ci bar	0.32514							ci bar	0.231325		ci bar	0.313898

## Sheet: 6 Recall Task
Subject	Condition	Gender	4AgoQ2	4AgoYNQ2	4AgoClose123Q2	4AgoCloseYNQ2
1	1	2	5	1	3	1
2	1	2	5	1	3	1
3	1	1	1	0	2	1
4	1	1	5	1	3	1
5	1	1	6	0	1	0
6	1	2	5	1	3	1
7	1	2	5	1	3	1
8	1	2	6	0	1	0
9	1	2	5	1	3	1
10	1	2	1	0	2	1
11	1	2	5	1	3	1
12	1	2	5	1	3	1
13	1	1	5	1	3	1
14	1	1	5	1	3	1
15	1	2	1	0	2	1
16	1	1	1	0	2	1
17	1	2	5	1	3	1
18	1	1	5	1	3	1
19	1	2	5	1	3	1
20	1	1	5	1	3	1
21	1	1	1	0	2	1
22	1	2	1	0	2	1
23	1	1
24	1	2
25	1	1	5	1	3	1
26	1	2	1	0	2	1
27	1	1	1	0	2	1
28	1	2	5	1	3	1
29	1	2	2	0	2	1
30	1	2	1	0	2	1
31	2	1
32	2	2	3	0	1	0
33	2	2	1	0	2	1
34	2	2	5	1	3	1
35	2	1	5	1	3	1
36	2	1	6	0	1	0
37	2	2	4	0	1	0
38	2	1	5	1	3	1
39	2	1	5	1	3	1
40	2	2	5	1	3	1
41	2	2	3	0	1	0
42	2	2	5	1	3	1
43	2	2	5	1	3	1
44	2	1	2	0	2	1
45	2	1	1	0	2	1
46	2	1	4	0	1	0
47	2	1	1	0	2	1
48	2	1	3	0	1	0
49	2	2	5	1	3	1
50	2	2	5	1	3	1
51	2	2	2	0	2	1
52	2	2	4	0	1	0
53	2	2	5	1	3	1
54	2	2
55	2	2	4	0	1	0
56	2	1	5	1	3	1
57	2	2	5	1	3	1
58	2	2	5	1	3	1
59	2	1	1	0	2	1
